# Supplementary material for: Expanded gene and taxon sampling of diplomonads shows multiple switches to parasitic and free-living lifestyle
Source: BMC Biol. 2024 Sep 27;22:217. doi: 10.1186/s12915-024-02013-w (PMC11437800; doi:10.1186/s12915-024-02013-w)
Supplement: Supplementary file 2 — Additional file 2: Supplemental Table S2. Copy number of the Leucin-rich repeat proteins in the transcriptomes used in this study. [file 12915_2024_2013_MOESM2_ESM.xlsx]

## Sheet: Sheet1
	LRR1		LRR4		LRR5 BspA-like		LRR6		LRR8		LRR9
	count	TM	count	TM	count	TM	count	TM	count	TM	count	TM
Giardia muris	3	0	11	0	0	0	6	0	8	1	5	0
Giardia intestinalis	3	1	14	1	0	0	5	0	4	0	4	0
Spironucleus barkhanus	0	0	3	0	0	0	1	0	0	0	0	0
Spironucleus salmonicida	6	0	14	0	0	0	6	0	3	0	7	0
Spironucleus vortens	0	0	5	0	0	0	4	0	2	0	0	0
NDL GhostHex	0	0	246	0	0	0	10	0	9	0	8	0
Hexamita sp. SM	15	0	3136	13	0	0	21	0	79	0	21	0
Gyromonas ambulans	3	0	46	0	0	0	8	0	6	0	8	0
Trimitus sp. IT1	3	0	48	1	0	0	6	0	5	0	5	0
Trimitus sp. FISH	4	0	40	0	0	0	4	0	7	0	5	1
Trepomonas steinii CONGO	10	0	93	0	0	0	45	0	10	1	7	0
Trepomonas agilis SOOS4	1	0	16	0	24	3	4	0	1	0	2	0
Trepomonas agilis MIS2C	0	0	22	0	19	3	4	0	4	0	2	0
Trepomonas agilis PIG	1	0	32	0	158	4	3	0	4	0	3	0
Trepomonas sp. PPS6 PC1	1	0	63	0	431	13	5	0	7	0	5	0
Trepomonas sp. PPS6 BOT	0	0	93	0	1011	17	12	0	7	0	5	0
Trepomonas sp. PPS6 MACHUPICCHU	2	0	112	1	932	14	12	0	11	0	8	0
Trepomonas sp. PPS6 VLADA7	5	1	96	6	1321	27	26	0	19	3	16	0
Trepomonas sp. PPS6 DAR	12	3	100	2	1065	29	43	15	25	2	9	0
Trepomonas sp. PPS6 ERAWAN	2	0	37	0	327	6	7	0	2	0	4	0
