# Supplementary material for: Expanded gene and taxon sampling of diplomonads shows multiple switches to parasitic and free-living lifestyle
Source: BMC Biol. 2024 Sep 27;22:217. doi: 10.1186/s12915-024-02013-w (PMC11437800; doi:10.1186/s12915-024-02013-w)
Supplement: Supplementary file 4 — Additional file 4: Supplemental Table S3. Presence/absence of the cytoskeleton and disc proteins in the transcriptomes used in this study. The presence of the protein is indicated by the color blue. [file 12915_2024_2013_MOESM4_ESM.xlsx]

## Sheet: Sheet1
OG	acc	annotations	GiardiaDB	Pfam	Localization	Giardia intestinalis	Giardia muris	Spironucleus salmonicida	Gyromonas ambulans	Trimitus sp. FISH	Trimitus sp. IT1	Hexamita sp. SM	NDL GhostHex	Trepomonas steinii CONGO	Trepomonas agilis MIS2C	Trepomonas agilis PIG	Trepomonas agilis SOOS4	Trepomonas sp. PC1	Trepomonas sp. PPS6 BOT	Trepomonas sp. PPS6 DAR	Trepomonas sp. PPS6 ERAWAN	Trepomonas sp. PPS6 MACHUPICCHU	Trepomonas sp. PPS6 VLADA7
OG0000301	ARX74271.1	cyst wall protein 2 [Giardia intestinalis]				1	0	0	0	0	0	4	0	0	0	0	1	0	0	2	0	1	0
OG0027360	CAA56212.1	HPSR2 - heavy chain potential motor protein [Giardia intestinalis]				1	1	0	0	0	0	0	0	0	0	0	0	0	0	0	0	0	0
OG0003035	EES98767.1	Gamma tubulin [Giardia intestinalis ATCC 50581]	GL50581_3956			1	1	2	2	2	2	13	3	2	1	3	1	2	2	2	1	3	4
OG0000008	EES99892.1	Kinesin-5 [Giardia intestinalis ATCC 50581]	GL50581_2873			1	22	22	30	20	20	87	35	11	22	24	21	33	40	51	16	50	77
OG0034871	EFO61651.1	Median body protein [Giardia lamblia P15]	GLP15_1754			1	1	0	0	0	0	0	0	0	0	0	0	0	0	0	0	0	0
OG0001543	EFO63222.1	EB1 [Giardia lamblia P15]	GLP15_3119			1	1	1	2	1	1	10	2	2	1	1	1	1	2	7	1	2	4
OG0008198	ESU44781.1	Tubulin--tyrosine ligase [Giardia intestinalis]	GSB_151259			1	5	11	30	26	25	66	13	5	9	16	6	18	24	19	6	20	22
OG0000301	KAE8305796.1	Cyst wall protein 3 [Giardia intestinalis]	GL50803_002421			1	1	8	1	3	2	7	0	3	2	0	1	0	0	8	2	0	1
OG0004074	KAH0574884.1	Epsilon tubulin [Spironucleus salmonicida]	SS50377_22499			1	2	1	1	1	1	4	1	0	1	1	1	1	1	1	1	2	3
OG0000301	TNJ30638.1	Cyst wall protein 1 [Giardia muris]	GMRT_10774			1	3	4	3	4	9	5	1	10	3	3	1	5	7	14	2	5	5
OG0047019	XP_001704025.1	hypothetical protein GL50803_0033866 [Giardia intestinalis]	GL50803_33866			1	1	0	0	0	0	0	0	0	0	0	0	0	0	0	0	0	0
OG0047020	XP_001704028.1	Ankyrin repeat protein 1 [Giardia intestinalis]	GL50803_17046			1	1	0	0	0	0	0	0	0	0	0	0	0	0	0	0	0	0
OG0022324	XP_001704040.1	Chromosome segregation protein [Giardia intestinalis]	GL50803_14345			1	1	0	0	0	0	0	0	0	0	0	0	0	0	0	0	0	0
OG0003499	XP_001704101.1	uncharacterized protein GL50803_007444 [Giardia intestinalis]	GL50803_7444			1	1	1	1	1	1	3	1	2	1	1	1	1	1	1	1	4	1
OG0002626	XP_001704146.2 XP_001708876.2 XP_001709808.1	Ankyrin repeat protein 1 [Giardia intestinalis]	GL50803_41212 GL50803_23492 GL50803_5188	Ankyrin	disc egde	3	86	4	431	43	174	20	8	1	3	4	0	3	4	6	4	8	5
OG0002627	XP_001704148.1	hypothetical protein GL50803_0013584 [Giardia intestinalis]	GL50803_13584			1	1	1	0	1	1	3	1	1	2	2	1	1	1	2	2	1	2
OG0001955	XP_001704150.1	Dpy-30 motif-containing protein [Giardia intestinalis]	GL50803_95787			1	1	1	1	3	2	3	1	3	1	1	2	1	3	3	1	3	9
OG0027337	XP_001704158.2	Ankyrin repeat protein 3 [Giardia intestinalis]	GL50803_32999			1	1	0	1	0	1	1	0	0	0	0	0	0	0	0	0	0	0
OG0002317	XP_001704181.1	Uridine kinase [Giardia intestinalis]	GL50803_8217			1	1	2	4	3	5	2	5	3	2	2	2	3	4	2	1	4	4
OG0002450	XP_001704207.1	putative Glycosyltransferase [Giardia intestinalis]	GL50803_102322			1	1	1	0	2	1	8	1	0	1	0	2	1	4	1	1	3	1
OG0047025	XP_001704287.1	Coiled-coil protein [Giardia intestinalis]	GL50803_16332			1	1	0	0	0	0	0	0	0	0	0	0	0	0	0	0	0	0
OG0000014	XP_001704310.1	Alpha-1 giardin [Giardia intestinalis]	GL50803_11654			1	2	4	10	5	14	56	2	0	6	9	7	3	7	6	4	12	16
OG0071156	XP_001704328.1	Ankyrin repeat protein 1 [Giardia intestinalis]	GL50803_7414	Ankyrin		1	1	0	0	0	0	0	0	0	0	0	0	0	0	0	0	0	0
OG0000007	XP_001704351.1	Cathepsin B precursor [Giardia lamblia ATCC 50803]	GL50803_16160			1	12	11	30	7	16	161	27	28	8	11	14	13	22	18	6	21	80
OG0003264	XP_001704389.1	putative Spindle pole protein [Giardia intestinalis]	GL50803_13372			1	1	2	1	1	1	1	1	1	1	1	1	1	1	1	1	2	3
OG0047028	XP_001704433.1	hypothetical protein GL50803_00101326 [Giardia intestinalis]	GL50803_101326			1	1	0	0	0	0	0	0	0	0	0	0	0	0	0	0	0	0
OG0000000	XP_001704552.1	Dynein heavy chain [Giardia intestinalis]	GL50803_103059			1	4	5	12	12	5	43	10	11	10	11	15	9	20	19	14	23	44
OG0047035	XP_001704574.1	hypothetical protein GL50803_004239 [Giardia intestinalis]	GL50803_4239			1	1	0	0	0	0	0	0	0	0	0	0	0	0	0	0	0	0
OG0000059	XP_001704576.1	Kinase, NEK [Giardia intestinalis]	GL50803_92498	Kinase	faint disc, cyto axonemes, MB	1	41	41	88	51	54	208	84	85	57	66	61	76	51	174	60	126	346
OG0000007	XP_001704582.1	Cathepsin B [Giardia intestinalis]	GL50803_16779			1	3	17	29	121	63	233	60	74	23	50	21	22	54	44	18	60	70
OG0034834	XP_001704599.1	Ankyrin repeat protein 1 [Giardia intestinalis]	GL50803_13590	Ankyrin		1	1	0	5	10	3	2	2	0	0	0	0	1	3	0	0	1	0
OG0003781	XP_001704613.1	Outer dynein arm-docking complex subunit 2 [Giardia intestinalis]	GL50803_114462			1	1	1	1	1	1	1	1	2	1	1	1	1	4	1	1	1	3
OG0047038	XP_001704732.1	hypothetical protein GL50803_0010232 [Giardia intestinalis]	GL50803_10232			1	1	0	0	0	0	0	0	0	0	0	0	0	0	0	0	0	0
OG0027343	XP_001704769.1	hypothetical protein GL50803_008726 [Giardia intestinalis]	GL50803_8726			1	2	0	0	0	0	0	0	0	0	0	0	0	0	0	0	0	0
OG0047040	XP_001704780.1	Kinase, NEK [Giardia intestinalis]	GL50803_24321	Kinase	disc, especially posterior tips, cyto	1	1	0	0	0	0	0	0	1	1	0	0	0	0	0	0	0	0
OG0002828	XP_001704800.1	Kinase, CMGC MAPK [Giardia intestinalis]	GL50803_17563	Kinase	disc edge, BB, MB, CFL	1	23	34	34	31	40	135	46	33	23	27	24	29	50	51	27	58	159
OG0047042	XP_001704869.1	hypothetical protein GL50803_003582 [Giardia intestinalis]	GL50803_3582			1	1	0	0	0	0	0	0	0	0	0	0	0	0	0	0	0	0
OG0000068	XP_001704875.1	Metalloprotease, insulinase family [Giardia intestinalis]	GL50803_93551			1	1	2	2	2	0	43	5	6	2	3	4	1	1	3	2	7	8
OG0047044	XP_001704909.1	hypothetical protein GL50803_0016844 [Giardia intestinalis]	GL50803_16844			1	1	0	0	0	0	0	0	0	0	0	0	0	0	0	0	0	0
OG0047045	XP_001704911.1	hypothetical protein GL50803_004852 [Giardia intestinalis]	GL50803_4852			1	1	0	0	0	0	0	0	0	0	0	0	0	0	0	0	0	0
OG0002072	XP_001705019.1	Dynein intermediate chain [Giardia intestinalis]	GL50803_6939			1	1	1	1	1	1	12	1	1	1	1	1	1	1	4	1	1	6
OG0071239	XP_001705066.1	hypothetical protein GL50803_0015918 [Giardia intestinalis]	GL50803_15918			1	0	0	0	0	0	0	0	0	0	0	0	0	0	0	0	0	0
OG0034840	XP_001705087.1	Alpha-18 giardin [Giardia intestinalis]	GL50803_10038			1	1	0	0	0	0	2	0	0	0	0	0	0	0	0	0	0	1
OG0047049	XP_001705088.1	Alpha-17 giardin [Giardia intestinalis]	GL50803_15101	Annexin	disc, VFL or weak cyto	1	1	0	0	0	0	0	0	0	0	0	0	0	0	0	0	0	0
OG0047050	XP_001705101.1	Alpha-11 giardin [Giardia intestinalis]	GL50803_17153			1	1	0	0	0	0	9	0	0	0	0	0	0	0	0	0	0	0
OG0006433	XP_001705162.1	Deflagellation inducible protein [Giardia intestinalis]	GL50803_16263		snMTs, BB, flagella	1	1	1	1	1	1	2	0	1	1	1	1	1	1	1	0	1	0
OG0002195	XP_001705224.1	Alpha-snap [Giardia intestinalis]	GL50803_16521			1	1	1	3	3	1	3	2	4	1	1	1	1	1	2	2	1	2
OG0047054	XP_001705314.1	hypothetical protein GL50803_006171 [Giardia intestinalis]	GL50803_6171			1	1	0	0	0	0	0	0	0	0	0	0	0	0	0	0	0	0
OG0047055	XP_001705371.1	hypothetical protein GL50803_004692 [Giardia intestinalis]	GL50803_4692			1	1	0	0	0	0	0	0	0	0	0	0	0	0	0	0	0	0
OG0047056	XP_001705372.1	hypothetical protein GL50803_0017375 [Giardia intestinalis]	GL50803_17375			1	1	0	0	0	0	0	0	0	0	0	0	0	0	0	0	0	0
OG0047057	XP_001705425.1	Beta-giardin [Giardia intestinalis]	GL50803_4812	SF-assemblin	disc	1	1	0	0	1	0	3	0	0	0	0	0	1	1	0	0	1	1
OG0010987	XP_001705438.1	Ankyrin repeat protein 1 [Giardia intestinalis]	GL50803_115478			1	1	2	4	4	2	9	2	0	0	1	1	1	0	1	0	1	1
OG0005913	XP_001705442.1	Ankyrin repeat protein 1 [Giardia intestinalis]	GL50803_6081			1	5	4	2	0	0	10	1	0	1	1	1	1	0	0	0	0	2
OG0003508	XP_001705461.1 XP_001708929.1 XP_001705467.1	Ankyrin repeat protein 1 [Giardia intestinalis]	GL50803_8174 GL50803_11165 GL50803_24194	Ankyrin	disc egde	3	27	2	70	5	33	4	0	0	0	0	0	2	5	1	0	2	0
OG0000492	XP_001705487.1	Centrin [Giardia intestinalis]	GL50803_104685 GL50803_00104685			1	3	5	13	9	10	47	13	8	9	6	5	9	10	17	9	17	38
OG0000588	XP_001705488.1	Kelch repeat-containing protein [Giardia intestinalis]	GL50803_15054			1	3	2	2	2	2	25	2	5	1	1	1	3	5	19	0	6	6
OG0034844	XP_001705618.1	Mitotic spindle checkpoint protein MAD2 [Giardia intestinalis]	GL50803_100955			1	1	1	0	0	0	1	0	0	0	0	0	0	0	0	0	0	0
OG0047064	XP_001705667.1	Ankyrin repeat protein 1 [Giardia intestinalis]	GL50803_17551	Ankyrin		1	6	0	0	0	4	0	0	1	0	0	0	0	0	0	0	0	0
OG0047065	XP_001705687.2	hypothetical protein GL50803_0012224 [Giardia intestinalis]	GL50803_12224			1	1	0	0	0	0	0	0	0	0	0	0	0	0	0	0	0	0
OG0047066	XP_001705689.2	hypothetical protein GL50803_0029796 [Giardia intestinalis]	GL50803_29796			1	1	0	0	0	0	0	0	0	0	0	0	0	0	0	0	0	0
OG0027351	XP_001705697.1	hypothetical protein GL50803_0015605 [Giardia intestinalis]	GL50803_15605			1	0	0	0	0	0	0	0	0	0	0	0	0	0	0	0	0	0
OG0000004	XP_001705749.2 XP_001704906.2 XP_001707318.1 XP_001708495.1 XP_001710268.1 XP_001709256.1 XP_001710302.1 XP_001707383.1 XP_001706375.1 XP_001704817.2 XP_001706379.1 XP_001709362.1 XP_001709716.1 XP_001705671.1 XP_001709360.1 XP_001708488.1 XP_001704232.1	Ankyrin repeat protein 1 [Giardia intestinalis]	GL50803_17097 GL50803_16843 GL50803_15576 GL50803_102023 GL50803_7268 GL50803_9720 GL50803_95192 GL50803_137684 GL50803_10219 GL50803_17568 GL50803_113622 GL50803_103810 GL50803_3746 GL50803_88369 GL50803_103807 GL50803_15587 GL50803_9030	Ankyrin Ankyrin Ankyrin Ankyrin Ankyrin Ankyrin Ankyrin Ankyrin	disc edge, BB, cyto AFL, MB and cyto CFL posterior disc edge, VLF disc egde, BA edge disc	17	152	9	137	73	192	47	24	7	4	6	4	8	11	18	7	8	12
OG0034847	XP_001705753.1	Ankyrin repeat protein 1 [Giardia intestinalis]	GL50803_17096	Ankyrin	disc egde, BB	1	1	0	0	0	0	0	0	0	0	0	0	0	0	0	0	0	0
OG0004394	XP_001705774.1	Trophozoite antigen GTA-1 [Giardia intestinalis]	GL50803_17090	SAM	snMTs, BB, flagella	1	1	1	1	1	1	1	1	2	1	1	2	1	1	1	1	1	2
OG0001737	XP_001705778.1	hypothetical protein GL50803_00112112 [Giardia intestinalis]	GL50803_112112			1	1	1	1	0	1	2	2	0	0	1	0	1	1	0	0	0	1
OG0008189	XP_001705792.1	Ankyrin repeat protein 1 [Giardia intestinalis]	GL50803_17053	Ankyrin	disc, except VLF	1	5	0	4	3	1	0	0	0	0	0	0	0	1	1	0	1	0
OG0001541	XP_001705820.1	Calmodulin [Giardia intestinalis]	GL50803_5333			1	3	5	18	9	14	64	17	8	3	8	4	17	15	22	10	21	55
OG0002626	XP_001705883.2	Coiled-coil protein [Giardia intestinalis]	GL50803_113677			1	1	0	0	0	0	0	0	0	0	0	0	0	0	0	0	0	0
OG0018698	XP_001705911.1	Coiled-coil protein [Giardia intestinalis]	GL50803_9515	Ankyrin		1	1	0	0	0	0	0	0	0	0	0	0	0	0	0	0	0	0
OG0000068	XP_001705918.1	Metalloendopeptidase [Giardia intestinalis]	GL50803_9508			1	1	0	2	1	2	12	2	2	5	5	4	1	0	3	1	4	2
OG0047071	XP_001705947.1	Ankyrin repeat protein 1 [Giardia intestinalis]	GL50803_8850	Ankyrin		1	2	0	0	0	0	0	0	0	0	0	0	1	0	0	0	0	0
OG0071348	XP_001706038.1	Kinase, NEK [Giardia intestinalis]	GL50803_4977	Kinase		1	0	0	0	0	0	0	0	0	0	0	0	0	0	0	0	0	0
OG0071360	XP_001706110.2	Ankyrin repeat protein 1 [Giardia intestinalis]	GL50803_40016	Ankyrin		1	1	0	0	0	0	0	0	0	0	0	0	0	0	0	0	0	1
OG0034851	XP_001706124.1	hypothetical protein GL50803_0024537 [Giardia intestinalis]	GL50803_24537			1	1	1	0	0	0	0	0	0	0	0	0	0	0	0	0	0	0
OG0000108	XP_001706228.1	Ankyrin repeat protein 1 [Giardia intestinalis]	GL50803_11720			1	19	2	19	18	79	88	33	13	14	13	8	8	11	16	13	22	27
OG0000705	XP_001706241.1	Dynein intermediate chain [Giardia intestinalis]	GL50803_33218			1	2	4	3	1	2	22	5	9	2	2	2	2	6	2	2	12	11
OG0047077	XP_001706274.1	Gamma giardin [Giardia intestinalis]	GL50803_17230		disc	1	1	0	0	0	0	0	0	0	0	0	0	0	0	0	0	0	0
OG0000000	XP_001706318.2	Outer-arm dynein beta, partial [Giardia intestinalis]	GL50803_17243			1	2	1	10	10	2	9	10	10	8	6	6	4	9	11	10	19	31
OG0034835	XP_001706328.1	Kinase, NEK [Giardia intestinalis]	GL50803_4912	Kinase		1	0	0	0	0	0	0	0	0	0	0	0	0	0	0	0	0	0
OG0047078	XP_001706329.2	Ankyrin repeat protein 1 [Giardia intestinalis]	GL50803_13766	Ankyrin	disc	1	1	1	0	0	1	0	0	0	0	0	0	0	0	0	0	0	0
OG0047079	XP_001706341.2	hypothetical protein GL50803_0013651 [Giardia intestinalis]	GL50803_13651			1	1	0	0	0	0	0	0	0	0	0	0	0	0	0	0	0	0
OG0005132	XP_001706351.1	hypothetical protein GL50803_0016926 [Giardia intestinalis]	GL50803_16926			1	1	1	1	1	1	1	1	0	0	0	0	1	1	1	1	1	1
OG0034852	XP_001706354.1	hypothetical protein GL50803_005883 [Giardia intestinalis]	GL50803_5883			1	1	1	0	0	0	0	0	0	0	0	0	0	0	0	0	0	0
OG0047080	XP_001706393.1	hypothetical protein GL50803_007520 [Giardia intestinalis]	GL50803_7520			1	1	0	0	0	0	0	0	0	0	0	0	0	0	0	0	0	0
OG0001274	XP_001706428.1	Dynein light chain LC8 [Giardia intestinalis]	GL50803_9848			1	2	8	1	4	2	9	1	1	0	0	0	4	3	1	2	1	7
OG0000000	XP_001706431.2 XP_001709936.2	Outer-arm dynein gamma, partial [Giardia intestinalis]	GL50803_17265 GL50803_16804			2	9	11	41	26	14	95	32	25	41	32	30	32	29	59	28	61	133
OG0022334	XP_001706436.1	hypothetical protein GL50803_009861 [Giardia intestinalis]	GL50803_9861			1	3	0	1	0	0	0	0	0	0	0	0	0	0	0	0	0	0
OG0027354	XP_001706496.1	hypothetical protein GL50803_0010181 [Giardia intestinalis]	GL50803_10181			1	4	0	0	0	0	0	0	0	0	0	0	0	0	0	0	0	0
OG0034857	XP_001706534.1	hypothetical protein GL50803_0013133 [Giardia intestinalis]	GL50803_13133			1	1	0	1	0	1	0	0	0	0	0	0	0	1	0	0	1	0
OG0002089	XP_001706627.1	hypothetical protein GL50803_0016998 [Giardia intestinalis]	GL50803_16998			1	1	1	1	0	0	7	2	0	0	1	0	0	0	1	0	0	0
OG0034860	XP_001706642.1	Ankyrin repeat protein 1 [Giardia intestinalis]	GL50803_3762			1	1	0	0	1	0	3	0	0	0	0	0	0	0	1	0	0	0
OG0047086	XP_001706643.1	hypothetical protein GL50803_0013437 [Giardia intestinalis]	GL50803_13437			1	1	0	0	0	0	0	0	0	0	0	0	0	0	0	0	0	0
OG0034861	XP_001706644.1	Ankyrin repeat protein 1 [Giardia intestinalis]	GL50803_3760	Ankyrin		1	46	6	35	26	151	23	5	1	2	3	2	6	14	16	2	12	4
OG0000214	XP_001706649.1	Kinase, NEK [Giardia intestinalis]	GL50803_5375			1	104	20	38	22	32	117	54	43	32	41	28	41	29	147	27	63	200
OG0001406	XP_001706651.1	Tubulin specific chaperone B [Giardia intestinalis]	GL50803_5374	CAP-GLY	disc, VLF	1	2	1	3	3	4	8	3	2	3	3	3	3	3	4	3	3	7
OG0047087	XP_001706707.1	hypothetical protein GL50803_0086761 [Giardia intestinalis]	GL50803_86761			1	1	0	0	0	0	0	0	0	0	0	0	0	0	0	0	0	0
OG0001855	XP_001706712.1	Uridine kinase [Giardia intestinalis]	GL50803_16549			1	1	1	2	2	3	10	1	2	1	1	1	1	2	4	1	4	4
OG0047088	XP_001706744.1	Kinase, NEK [Giardia intestinalis]	GL50803_102034			1	1	1	63	0	0	0	0	0	0	0	0	0	0	0	0	0	0
OG0000079	XP_001706843.1	Alpha-tubulin 1 [Giardia intestinalis]	GL50803_103676			1	3	5	5	2	18	47	10	18	6	20	7	6	11	3	2	12	16
OG0003534	XP_001706857.1	Epsin related protein [Giardia intestinalis]	GL50803_3256	ENTH		1	1	1	3	1	1	4	1	2	1	1	1	1	1	1	1	1	3
OG0022324	XP_001706948.1	hypothetical protein GL50803_0016543 [Giardia intestinalis]	GL50803_16543			1	1	0	0	0	0	0	0	0	0	0	0	0	0	0	0	0	0
OG0000014	XP_001706958.1	Alpha-2 giardin [Giardia intestinalis]	GL50803_7796	Annexin	VFL or disc	1	1	0	4	6	3	4	0	0	0	0	1	0	2	1	0	2	0
OG0000014	XP_001706959.1	Alpha-5 giardin [Giardia intestinalis]	GL50803_7797	Annexin	diffuse disc. VFL	1	3	6	2	0	2	95	7	0	4	5	1	2	1	4	3	2	4
OG0000014	XP_001706961.1	Alpha-6 giardin [Giardia intestinalis]	GL50803_14551			1	2	0	0	0	0	1	0	0	0	1	0	1	0	1	0	1	1
OG0034867	XP_001707029.1	Kinase, NEK [Giardia intestinalis]	GL50803_11390			1	6	0	4	4	0	2	0	0	0	0	0	0	0	0	0	0	0
OG0034868	XP_001707030.1	Kinase, NEK [Giardia intestinalis]	GL50803_15409			1	7	0	32	0	0	0	0	0	0	0	0	1	0	0	0	0	0
OG0071470	XP_001707031.2	Ankyrin repeat protein 1 [Giardia intestinalis]	GL50803_15410	Ankyrin		1	1	0	0	1	3	0	0	0	0	0	0	0	0	0	0	0	0
OG0018707	XP_001707032.1	Kinase, NEK [Giardia intestinalis]	GL50803_15411			1	1	0	1	0	1	0	0	0	0	1	0	0	1	0	0	1	1
OG0000709	XP_001707037.1	Disc-associated protein [Giardia intestinalis]	GL50803_16424	Mlf1IP	punctate disc edge, BB, cyto AFL	1	1	1	2	3	1	24	2	2	2	2	5	0	1	2	1	2	1
OG0071471	XP_001707043.1	Ankyrin repeat protein 1 [Giardia intestinalis]	GL50803_14681	Ankyrin		1	2	0	10	0	0	0	0	0	0	0	0	0	0	0	0	0	0
OG0002313	XP_001707188.1	Kinase, NEK [Giardia intestinalis]	GL50803_16272	Kinase, ankyrin		1	7	0	10	5	0	2	1	0	0	0	2	0	2	3	0	1	0
OG0005928	XP_001707223.1	hypothetical protein GL50803_005568 [Giardia intestinalis]	GL50803_5568	DUF866		1	1	1	0	1	1	4	0	0	0	0	0	1	2	1	1	2	1
OG0027365	XP_001707360.2	Kinase, NEK [Giardia intestinalis]	GL50803_15035			1	1	0	1	2	1	0	0	0	0	0	0	0	0	0	1	0	0
OG0000177	XP_001707388.1	Beta-tubulin 1 [Giardia intestinalis]	GL50803_101291	Tubulin	disc, MTs	1	3	5	5	4	7	45	8	3	2	6	5	12	7	14	5	16	7
OG0047099	XP_001707401.1	Kinase, NEK [Giardia intestinalis]	GL50803_16279	Kinase	disc	1	1	0	0	0	0	0	0	0	0	0	0	0	0	0	0	0	0
OG0034871	XP_001707409.1	Median body protein [Giardia intestinalis]	GL50803_16343		disc, MB	1	0	0	0	0	0	0	0	0	0	0	0	0	0	0	0	0	0
OG0047100	XP_001707410.1	hypothetical protein GL50803_0016342 [Giardia intestinalis]	GL50803_16342			1	1	0	0	0	0	0	0	0	0	0	0	0	0	0	0	0	0
OG0047101	XP_001707449.2	Delta giardin [Giardia intestinalis]	GL50803_86676	SF-assemblin	disc	1	1	0	0	0	0	0	0	0	0	0	0	0	0	0	0	0	0
OG0003300	XP_001707576.1	hypothetical protein GL50803_0016648 [Giardia intestinalis]	GL50803_16648			1	1	2	1	1	1	5	2	1	1	1	1	1	1	1	1	1	1
OG0001157	XP_001707599.1	Radial spokehead-like protein [Giardia intestinalis]	GL50803_16720			1	2	2	1	1	1	20	1	3	1	1	1	1	2	5	5	8	10
OG0027368	XP_001707643.1	putative Spindle pole protein [Giardia intestinalis]	GL50803_21444			1	2	0	0	0	0	0	0	0	0	0	0	0	0	0	0	0	0
OG0000772	XP_001707645.2	Ser/Thr phosphatase PP2A-2 catalytic subunit [Giardia intestinalis]	GL50803_5010	Calcineurin-like phosphoesterase/ Metallo-dependent phosphatase	disc, cyto AFL, PFL and CFL, BB	1	14	18	22	16	17	68	17	25	14	16	15	18	23	40	15	24	93
OG0047107	XP_001707807.1	hypothetical protein GL50803_0015446 [Giardia intestinalis]	GL50803_15446			1	1	0	0	0	0	0	0	0	0	0	0	0	0	0	0	0	0
OG0027351	XP_001707810.1	hypothetical protein GL50803_0011604 [Giardia intestinalis]	GL50803_11604			1	1	0	0	0	0	0	0	0	0	0	0	0	0	0	0	0	0
OG0071581	XP_001707885.1	hypothetical protein GL50803_008854 [Giardia intestinalis]	GL50803_8854			1	1	0	0	0	0	0	0	0	0	0	0	0	0	0	0	0	0
OG0047109	XP_001707898.2	Ankyrin repeat protein 3 [Giardia intestinalis]	GL50803_14800	Ankyrin		1	1	0	0	0	0	0	0	0	0	0	0	0	0	0	0	0	1
OG0047110	XP_001707965.1	putative SF-assemblin/beta-giardin [Giardia intestinalis]	GL50803_14341			1	1	4	3	1	2	2	3	2	1	1	1	1	1	1	1	2	4
OG0071595	XP_001707973.1	putative Spindle pole protein [Giardia intestinalis]	GL50803_7031			1	1	0	0	0	0	0	0	0	0	0	0	0	0	0	0	0	0
OG0047111	XP_001708010.1	hypothetical protein GL50803_006709 [Giardia intestinalis]	GL50803_6709			1	1	1	1	1	1	4	1	0	0	0	0	1	0	1	1	0	3
OG0002861	XP_001708016.1	Aurora kinase [Giardia intestinalis]	GL50803_5358	Kinase	disc during cytokinesis	1	10	13	28	18	19	99	25	22	20	25	17	22	29	70	22	47	136
OG0005542	XP_001708024.2	Enkurin superfamily protein [Giardia intestinalis]	GL50803_16996			1	1	1	1	1	1	1	1	1	1	1	1	1	1	2	1	1	5
OG0047113	XP_001708043.1	hypothetical protein GL50803_0014921 [Giardia intestinalis]	GL50803_14921			1	1	3	1	1	1	4	0	1	1	1	0	1	3	1	1	2	0
OG0001159	XP_001708072.1	hypothetical protein GL50803_007207 [Giardia intestinalis]	GL50803_7207			1	1	1	1	2	1	16	3	1	1	1	1	1	2	2	1	4	5
OG0047114	XP_001708084.1	Ankyrin repeat protein 1 [Giardia intestinalis]	GL50803_33660			1	2	0	0	0	0	0	0	0	0	0	0	0	0	0	0	0	0
OG0047116	XP_001708179.1	hypothetical protein GL50803_0010808 [Giardia intestinalis]	GL50803_10808			1	1	0	0	0	0	0	0	0	0	0	0	0	0	0	0	0	0
OG0047120	XP_001708306.1	SALP-1 [Giardia intestinalis]	GL50803_4410	SF-assemblin	disc	1	1	0	0	0	0	0	0	0	0	0	0	0	0	0	0	0	0
OG0047121	XP_001708308.1	hypothetical protein GL50803_0014507 [Giardia intestinalis]	GL50803_14507			1	1	0	0	0	0	0	0	0	0	0	0	0	0	0	0	0	0
OG0047122	XP_001708344.1	hypothetical protein GL50803_0094463 [Giardia intestinalis]	GL50803_94463			1	1	0	0	0	0	0	0	0	0	0	0	0	0	0	0	0	0
OG0022342	XP_001708386.1	hypothetical protein GL50803_0017249 [Giardia intestinalis]	GL50803_17249			1	1	0	0	0	0	0	0	0	0	0	0	0	0	0	0	0	0
OG0047126	XP_001708485.1	Ankyrin repeat protein 3 [Giardia intestinalis]	GL50803_12139	Ankyrin		1	4	0	1	0	0	2	1	0	0	0	0	1	0	0	1	0	0
OG0034882	XP_001708517.1	Kinase, NEK [Giardia intestinalis]	GL50803_26199			1	0	0	0	0	0	0	0	0	0	0	0	0	0	0	0	0	1
OG0047128	XP_001708525.1	hypothetical protein GL50803_0010524 [Giardia intestinalis]	GL50803_10524			1	1	0	0	0	0	0	0	0	0	0	0	0	0	0	0	0	0
OG0071660	XP_001708526.2	hypothetical protein GL50803_0017468 [Giardia intestinalis]	GL50803_17468			1	0	0	0	0	0	0	0	0	0	0	0	0	0	0	0	0	0
OG0047129	XP_001708527.1	hypothetical protein GL50803_0010527 [Giardia intestinalis]	GL50803_10527			1	1	0	0	0	0	0	0	0	0	0	0	0	0	0	0	0	0
OG0005914	XP_001708581.1 XP_001705485.2 XP_001708589.1	SHIPPO repeat domain-containing protein [Giardia intestinalis]	GL50803_91354 GL50803_103164 GL50803_9148	SHIPPO-repeat SHIPPO-repeat		3	5	35	13	33	25	89	23	15	12	13	13	16	19	20	16	18	28
OG0034888	XP_001708672.2	hypothetical protein GL50803_0017412 [Giardia intestinalis]	GL50803_17412			1	1	1	0	0	0	0	0	0	0	0	0	0	0	0	0	0	0
OG0000004	XP_001708674.1	Kinase, NEK [Giardia intestinalis]	GL50803_11775	Kinase, ankyrin		1	3	0	1	0	2	0	0	0	0	0	0	0	0	0	0	0	0
OG0001637	XP_001708676.1	hypothetical protein GL50803_0015499 [Giardia intestinalis]	GL50803_15499			1	0	0	0	0	0	1	0	0	0	0	0	0	0	0	0	0	0
OG0071684	XP_001708743.1	Ankyrin repeat protein 1 [Giardia intestinalis]	GL50803_14434			1	15	0	18	8	23	2	0	0	0	0	0	0	0	3	0	1	0
OG0000014	XP_001708837.1	Alpha-3 giardin [Giardia intestinalis]	GL50803_11683	Annexin	disc	1	0	1	0	1	0	1	0	0	0	0	0	0	0	0	0	0	1
OG0071704	XP_001708855.1	Ankyrin repeat protein 1 [Giardia intestinalis]	GL50803_14872	Ankyrin	faint disc edge	1	6	0	1	6	17	4	1	2	0	1	1	1	3	1	0	3	1
OG0047133	XP_001708872.1	hypothetical protein GL50803_0014895 [Giardia intestinalis]	GL50803_14895			1	2	0	0	0	0	0	0	0	0	0	0	0	0	0	0	0	0
OG0002106	XP_001708892.1	hypothetical protein GL50803_003934 [Giardia intestinalis]	GL50803_3934			1	1	1	1	1	1	10	1	2	1	1	1	0	3	1	1	1	2
OG0071708	XP_001708908.1	Kinase, NEK [Giardia intestinalis]	GL50803_10893	Kinase		1	1	0	0	0	0	0	0	0	0	0	0	0	0	0	0	0	0
OG0018690	XP_001708928.1	Ankyrin repeat protein 1 [Giardia intestinalis]	GL50803_11164			1	3	1	1	2	2	1	1	0	1	0	0	0	0	0	0	1	1
OG0047134	XP_001708954.1	Ankyrin repeat protein 1 [Giardia intestinalis]	GL50803_112557	Ankyrin		1	1	0	0	0	0	0	0	0	0	0	0	0	0	0	0	0	0
OG0003841	XP_001709126.1	hypothetical protein GL50803_0013467 [Giardia intestinalis]	GL50803_13467			1	1	1	1	1	1	4	1	1	1	1	1	1	1	3	1	1	2
OG0004433	XP_001709144.1	WD40 repeat protein [Giardia intestinalis]	GL50803_15218	WD40		1	1	1	1	2	1	11	2	2	1	1	1	1	2	8	1	1	11
OG0000639	XP_001709188.1	Tenascin-like protein [Giardia intestinalis]	GL50803_16833			1	17	13	0	0	0	13	0	3	0	0	0	0	0	1	0	1	0
OG0047138	XP_001709197.1	hypothetical protein GL50803_0016729 [Giardia intestinalis]	GL50803_16729			1	1	0	0	0	0	0	0	0	0	0	0	0	0	0	0	0	0
OG0002626	XP_001709214.2 XP_001709357.2 XP_001708061.1	Axoneme-associated protein GASP-180 [Giardia intestinalis]	GL50803_137716 GL50803_13475 GL50803_16745			3	7	0	1	0	1	1	1	0	0	0	0	0	1	0	0	0	0
OG0047140	XP_001709245.1	Ankyrin repeat protein 1 [Giardia intestinalis]	GL50803_14859	Ankyrin		1	16	0	0	0	1	0	0	0	0	0	0	1	0	0	0	0	0
OG0000004	XP_001709253.2	Ankyrin repeat protein 3 [Giardia intestinalis]	GL50803_93294			1	1	0	0	0	0	0	0	0	0	0	0	0	0	0	0	0	0
OG0034892	XP_001709281.2	Ankyrin repeat protein 1 [Giardia intestinalis]	GL50803_16532			1	1	0	0	0	0	0	0	0	0	0	0	0	0	0	0	0	0
OG0001487	XP_001709336.1	Enolase [Giardia intestinalis]	GL50803_11118			1	1	1	5	4	3	24	5	5	5	5	4	3	7	8	3	5	12
OG0047143	XP_001709481.1	Ankyrin repeat protein 1 [Giardia intestinalis]	GL50803_27925			1	10	0	35	0	0	2	1	1	0	1	1	1	1	0	0	0	2
OG0000008	XP_001709609.1	Kinesin-6 [Giardia intestinalis]	GL50803_102455	Kinesin		1	1	1	8	2	2	28	3	4	3	2	5	2	2	5	4	3	6
OG0071808	XP_001709643.1	hypothetical protein GL50803_002556 [Giardia intestinalis]	GL50803_2556			1	0	0	0	0	0	0	0	0	0	0	0	0	0	0	0	0	0
OG0047146	XP_001709664.1	Ankyrin repeat protein 1 [Giardia intestinalis]	GL50803_17585			1	16	0	98	4	145	2	2	0	0	0	1	0	1	3	1	1	1
OG0047147	XP_001709704.1	hypothetical protein GL50803_0086815 [Giardia intestinalis]	GL50803_86815			1	1	0	0	0	0	0	0	0	0	0	0	0	0	0	0	0	0
OG0071850	XP_001709935.1	Kinase, NEK [Giardia intestinalis]	GL50803_11554	Kinase		1	1	0	0	0	0	0	0	0	0	0	0	0	0	0	0	0	0
OG0047151	XP_001709990.1	hypothetical protein GL50803_0016935 [Giardia intestinalis]	GL50803_16935			1	1	0	0	0	0	0	0	0	0	0	0	0	0	0	0	0	0
OG0071859	XP_001710036.1	Kinase, NEK [Giardia intestinalis]	GL50803_14742			1	1	0	0	0	0	0	0	0	0	0	0	0	0	0	0	0	0
OG0000516	XP_001710057.1 XP_001704511.1 XP_001707221.1 XP_001706275.1 XP_001708953.1	Kinase, NEK [Giardia intestinalis]	GL50803_0087945 GL50803_13981 GL50803_15953 GL50803_17231 GL50803_3957	Kinase, ankyrin Kinase, ankyrin Kinase, ankyrin	disc edge, VFL disc egde	5	72	6	126	63	182	61	23	12	13	16	13	15	23	50	3	23	79
OG0006957	XP_001710097.2	hypothetical protein GL50803_0014583 [Giardia intestinalis]	GL50803_14583			1	1	0	0	0	1	2	1	1	0	0	1	0	0	0	0	0	1
OG0012352	XP_001710129.1	Kinase, NEK [Giardia intestinalis]	GL50803_5489			1	1	1	5	3	0	0	1	0	0	0	0	0	0	0	0	0	0
OG0047156	XP_001710141.1	hypothetical protein GL50803_006751 [Giardia intestinalis]	GL50803_6751			1	1	0	0	0	0	0	0	0	0	0	0	0	0	0	0	0	0
OG0005166	XP_001710248.1	hypothetical protein GL50803_004624 [Giardia intestinalis]	GL50803_4624			1	1	1	1	1	1	4	1	1	1	0	0	1	1	1	1	1	1
OG0022342	XP_001710275.1	hypothetical protein GL50803_0010167 [Giardia intestinalis]	GL50803_10167			1	1	0	0	0	0	0	0	0	0	0	0	0	0	0	0	0	0
